# Supplementary material for: High-Resolution Comparative Genomic Hybridization of Inflammatory Breast Cancer and Identification of Candidate Genes
Source: PLoS One. 2011 Feb 9;6(2):e16950. doi: 10.1371/journal.pone.0016950 (PMC3037286; doi:10.1371/journal.pone.0016950)
Supplement: Table S5 — Regions with CNAs in nIBCs. (XLS) [file pone.0016950.s009.xls]

## Sheet: Table S5
Table S5: Regions with CNAs in nIBCs
ChrName	First Cytboband Region	Last Cytboband Region	Start Region	Stop Region	N° of probes	Median GISTIC score	N° of genes	Genes *	CNA status	% Gain in nIBCs	% Loss in nIBCs
1	1p36.33	1p36.32	796956	3568510	305	-0.0836	62	FAM79A,ARHGEF16,CR609468,MEGF6,CALML6,GNB1,LOC339457,TMEM52,ACTRT2,AK054708,AK127388,C1orf86,FLJ14100,FLJ42875,GABRD,KIAA1751,MORN1,PRKCZ,RER1,SKI,TLR5,NADK,BC047940,AGRN,ATAD3A,B3GALT6,BX648399,C1orf159,hCG_20426,HES4,ISG15,KLHL17,LOC254099,MIB2,MMP23B,NOC2L,PLEKHN1,SCNN1D,SDF4,TNFRSF18,TNFRSF4,TTLL10,UBE2J2,AK122591,AK128532,C1orf93,LOC115110,LOC284630,MMEL1,PANK4,PEX10,PLCH2,TNFRSF14,AF161351,…	Loss		0.0913349
1	1p36.13	1p36.13	16085824	16099989	6	-0.0749	2	CLCNKA,HSPB7	Loss		0.0816327
1	1p36.13	1p36.13	16757397	16799222	6	-0.1247	1	ESPNP	Loss		0.180272
1	1p36.13	1p36.13	16967194	17021370	6	-0.0759			Loss		0.173469
1	1p36.13	1p36.13	17718193	17800822	10	-0.0763	1	ARHGEF10L	Loss		0.102041
1	1p36.11	1p36.11	25315366	25414785	10	-0.1403			Loss		0.12449
1	1p32.3	1p32.3	53642491	53723517	11	-0.0575	2	DMRTB1,GLIS1	Loss		0.0612245
1	1p13.3	1p13.3	110017752	110133336	8	-0.0598	1	EPS8L3	Loss		0.0204082
1	1q21.1	1q21.1	144435976	144467663	5	0.1222	1	GJA5	Gain	0.0816327
1	1q21.1	1q21.1	145842787	146012073	8	-0.09965	1	BC062745	Loss		0.0204082
1	1q21.2	1q21.2	146772938	147379318	80	0.1228	17	PLEKHO1,VPS45,ANP32E,ADAMTSL4,AK057901,APH1A,BC068606,C1orf51,C1orf54,CA14,ECM1,KIAA0460,MCL1,MRPS21,PRPF3,TARS2,OTUD7B	Gain	0.16301
1	1q21.3	1q21.3	148142293	148181739	9	-0.0639	2	PSMB4,SELENBP1	Loss		0
1	1q21.3	1q21.3	148209443	148927351	96	0.1414	19	CGN,FLJ36032,POGZ,SNX27,TNRC4,TUFT1,AK125884,BC038201,MRPL9,OAZ3,RORC,RPTN,S100A10,S100A11,TCHH,TCHHL1,TDRKH,THEM4,THEM5	Gain	0.14392
1	1q21.3	1q21.3	149369522	149399354	6	0.6987			Gain	0.278912
1	1q21.3	1q21.3	149369522	149399354	6	-0.5455			Loss		0.132653
1	1q21.3	1q21.3	150426666	150459502	9	0.1311	4	C1orf77,ILF2,S100A13,SNAPIN	Gain	0.142857
1	1q21.3	1q22	150650667	151670787	127	0.1237	27	ADAR,KCNN3,MUC1,AB007945,AK094665,AK128000,AQP10,ATP8B2,BC005240,C1orf43,CHRNB2,CR613795,CREB3L4,CRTC2,HAX1,IL6R,JTB,NUP210L,RAB13,RPS27,SHE,SLC39A1,TDRD10,TPM3,UBAP2L,UBE2Q1,X52229	Gain	0.142857
1	1q22	1q22	151738128	151779570	13	0.1247			Gain	0.142857
1	1q22	1q22	151835167	152161279	69	0.1676	14	AK056250,BC000349,GBA,MUC1,ASH1L,C1orf2,CLK2,FDPS,HCN3,PKLR,RUSC1,SCAMP3,MTX1,THBS3	Gain	0.140491
1	1q23.1	1q23.3	155008486	157954481	373	0.1274	71	AK123144,ITLN1,ITLN2,ARHGAP30,DEDD,F11R,KLHDC9,PFDN2,PVRL4,USF1,AK097200,CD244,CD48,LY9,SLAMF7,AIM2,AK094968,APCS,BC038194,CRP,DARC,FCER1A,IFI16,LOC646430,MNDA,OR10J1,OR6K6,OR6N2,PYHIN1,SPTA1,SLAMF6,AK131201,DUSP23,FCRL6,AK057554,AK128347,C1orf204,CCDC19,CD1E,CR604695,IGSF9,LOC391123,OR6Y1,SLAMF8,TAGLN2,AF088076,ATP1A2,ATP1A4,CASQ1,COPA,IGSF8,KCNJ10,KCNJ9,NCSTN,NHLH1,PEA15,PEX19,PIGM,SLAMF9,VANGL…	Gain	0.138754
1	1q23.3	1q23.3	158111315	158636241	78	0.1421	9	FCGR2B,FCRLA,FCGR2A,FCGR3A,FCGR3B,HSPA6,FCRLM1,C1orf192,SDHC	Gain	0.177394
1	1q23.3	1q23.3	159626693	161167017	62	0.1297	3	NUF2,RGS4,RGS5	Gain	0.163265
1	1q24.2	1q31.1	165100386	183545072	1667	0.1261	141	C1orf21,C1orf19,GLT25D2,APOBEC4,ARPC5,RGL1,LAMC1,LAMC2,NCF2,AF508904,AF508905,AF508906,C1orf25,C1orf26,EDEM3,FAM129A,HMCN1,IVNS1ABP,RNF2,RGS8,TNR,C1orf14,DHX9,LOC647070,NMNAT2,NPL,DKFZP564C196,SMG7,KIAA1614,AK128015,ACBD6,C1orf125,C1orf76,CEP350,FLJ23867,IFRG15,LHX4,NPHS2,QSOX1,SOAT1,TDRD5,TOR1AIP1,TOR1AIP2,AK055155,ZNF648,RFWD2,CACNA1E,ABL2,AF387616,AK097518,C1orf220,C1orf49,FAM20B,FLJ44005,IER5…	Gain	0.173512
1	1q31.1	1q31.1	183844770	186950037	128	0.1276	2	C1orf99,FAM5C	Gain	0.224011
1	1q31.1	1q31.2	187216480	187517121	17	0.1212	2	BC042042,LOC440704	Gain	0.244898
1	1q31.3	1q31.3	193470554	193532857	8	-0.3192	2	CFHR1,CFHR3	Loss		0.0994898
1	1q31.3	1q32.1	194997907	196616923	98	0.1277	4	AK125573,BC040869,PTPRC,NEK7	Gain	0.239275
1	1q32.1	1q32.1	198710905	199041762	42	0.1271	9	AK129946,GPR37L1,AJ629456,ARL8A,LGR6,LOC284570,PTPN7,ELF3,UBE2T	Gain	0.183673
1	1q32.1	1q32.3	199267238	208035568	877	0.1475	109	SYT14,C1orf157,SOX13,CAMK1G,LAMB3,LOC642587,C1orf107,FAIM3,IL10,IL19,IL20,IL24,PIGR,OPTC,PRELP,C1orf116,C1orf133,C4BPB,FCAMR,HHAT,KCNH1,PFKFB2,SERTAD4,YOD1,C4BPA,CD55,CR1,CR2,FLJ13310,C1orf74,G0S2,HSD11B1,IRF6,TRAF3IP3,SRGAP2,DYRK3,IKBKE,LGTN,MAPKAPK2,RASSF5,BTG2,FMOD,LOC730227,ATP2B4,LAX1,SNRPE,ZC3H11A,PLXNA2,ADORA1,CHI3L1,CHIT1,MYBPH,MYOG,PPFIA4,X75546,MDM4,AK123264,AY114160,BC109190,CD46,CR1L,…	Gain	0.196426
1	1q32.1	1q32.1	200213215	200310113	5	-0.0603			Loss		0
1	1q32.3	1q32.3	208054396	208880876	70	0.1241	9	C1orf36,CR605189,DTL,INTS7,LOC91548,LPGAT1,NEK2,PPP2R5A,SLC30A1	Gain	0.22449
1	1q32.3	1q32.3	209299315	209574757	34	0.1268	7	ANGEL2,FLVCR1,LOC149643,LQK1,VASH2,C1orf48,TATDN3	Gain	0.22449
1	1q41	1q41	210909618	210946546	6	0.1318	1	PTPN14	Gain	0.244898
1	1q41	1q41	211175187	216502709	376	0.1312	16	KCNK2,KCTD3,CENPF,BX647076,ESRRG,GPATCH2,SPATA17,AK097467,SLC30A10,USH2A,BC039113,BC086863,LYPLAL1,RRP15,TGFB2,BC040896	Gain	0.229538
1	1q42.12	1q42.12	222049490	222225022	20	0.1387	2	AK124056,ENAH	Gain	0.163265
1	1q42.13	1q43	225892748	233614540	665	0.1389	64	AK092353,AK093200,AK094245,C1orf57,KIAA1383,KIAA1804,PCNXL2,SLC35F3,ABCB10,AGT,ARV1,BC032911,C1orf124,C1orf131,C1orf198,CAPN9,COG2,EGLN1,EXOC8,FAM89A,FLJ30430,GALNT2,GNPAT,KIAA0133,PGBD5,TAF5L,TRIM67,TTC13,U79289,BC018051,KCNK1,TOMM20,DISC1,SIPA1L2,LOC440731,TSNAX,AF193050,AK058184,AK127758,BC032040,BC040195,C1orf31,CR602593,IRF2BP2,TARBP1,RBM34,ARID4B,BC041948,GGPS1,TBCE,B3GALNT2,EDARADD,ERO1LB,…	Gain	0.142427
1	1q44	1q44	239643577	240778086	106	0.1421	7	AKT3,BC050722,CEP170,SDCCAG8,BC046644,LOC440742,ZNF238	Gain	0.131883
1	1q44	1q44	244930595	245210850	30	0.1326	3	OR2T10,OR2T2,LOC646627	Gain	0.14966
1	1q44	1q44	245053940	245121506	11	-0.1672	1	OR2T10	Loss		0.0927644
2	2p25.3	2p25.3	1479323	1525513	6	-0.0783			Loss		0
2	2p24.1	2p24.1	20326768	20364809	8	-0.0556	2	PUM2,SDC1	Loss		0.0561224
2	2q14.2	2q14.2	121340276	121434975	11	-0.0598			Loss		0.0816327
2	2q37.1	2q37.1	233071655	233126756	9	-0.1306	3	ALPP,ALPPL2,BC067110	Loss		0.0816327
2	2q37.3	2q37.3	238795024	238928939	17	-0.0601	9	AK057399,BC059397,C2orf19,ESPNL,FAM132B,FLJ43374,HES6,ILKAP,LOC151174	Loss		0.0612245
2	2q37.3	2q37.3	239708725	239747811	5	-0.0882			Loss		0.0612245
2	2q37.3	2q37.3	242430070	242784149	24	-0.1332	5	AK097934,NEU4,BC071667,AK125674,FLJ38379	Loss		0.159014
3	3p22.1	3p22.1	42703213	42781518	14	-0.14665			Loss		0.0204082
3	3p21.31	3p21.31	48511151	48605652	16	-0.0831			Loss		0.0484694
3	3p21.31	3p21.31	49695898	49739492	10	-0.0651			Loss		0.0795918
3	3p21.31	3p21.31	49895374	49922145	6	-0.0566			Loss		0.0408163
3	3p21.2	3p21.2	51904663	51916705	5	-0.0661			Loss		0.0408163
3	3p21.2	3p21.1	52297775	52319808	6	-0.1339			Loss		0.0408163
3	3p21.1	3p21.1	52350092	52479440	23	-0.0614			Loss		0.0408163
3	3p14.3	3p14.3	58017690	58165306	17	-0.0798	2	DNASE1L3,FLNB	Loss		0.0612245
3	3p14.2	3p14.2	59922836	60019780	14	-0.0787			Loss		0.0758017
3	3q21.2	3q21.2	128133869	128208546	9	-0.126	3	AK126748,CHCHD6,PLXNA1	Loss		0.0204082
3	3q25.1	3q25.1	152996129	153029030	5	-0.059	1	AADAC	Loss		0
3	3q26.1	3q26.1	163997236	164101843	10	0.1978			Gain	0.171429
3	3q26.1	3q26.1	163997236	164101843	10	-1.73475			Loss		0.130612
3	3q29	3q29	196908262	196962439	11	-0.0987			Loss		0.218924
4	4p16.3	4p16.3	984969	1010306	6	-0.0972	2	FGFRL1,SLC26A1	Loss		0.0612245
4	4p16.3	4p16.3	1153155	1230527	10	-0.068	3	SPON2,CTBP1,LOC285463	Loss		0.0612245
4	4p16.3	4p16.3	1463978	1655387	21	-0.1061	2	FAM53A,SLBP	Loss		0.0722789
4	4p16.3	4p16.3	1718834	1746053	5	-0.0922			Loss		0.0612245
4	4p16.1	4p16.1	7550081	7656556	15	-0.1324	1	PSAPL1	Loss		0.0802721
4	4p16.1	4p16.1	8634529	8850802	19	-0.0665	2	CPZ,GPR78	Loss		0.0440387
4	4q13.2	4q13.2	69203906	69312043	11	0.1942	3	U06641,UGT2B17,TMPRSS11E	Gain	0.378479
4	4q13.2	4q13.2	69203906	69312043	11	-1.846	3	TMPRSS11E,U06641,UGT2B17	Loss		0.159555
4	4q13.2	4q13.2	69862760	69888679	5	-0.0864	1	UGT2B10	Loss		0.0204082
4	4q13.2	4q13.2	70330361	70384008	7	-0.1131	1	UGT2B28	Loss		0.134111
4	4q22.1	4q22.3	91173869	95709418	401	-0.0694	9	ATOH1,BC014345,GRID2,PGDS,SMARCAD1,AB051467,MMRN1,AK097436,MGC48628	Loss		0.0156242
4	4q22.3	4q22.3	95783271	95977216	22	-0.0672	1	PDLIM5	Loss		0
4	4q35.2	4q35.2	188660468	189471085	74	-0.0673	5	LOC339975,LOC731477,TRIML1,TRIML2,ZFP42	Loss		0
4	4q35.2	4q35.2	189604480	190844486	84	-0.0646	3	AK095968,AY494056,BC033535	Loss		0.00461613
4	4q35.2	4q35.2	191062719	191166030	9	-0.0625	1	BC087857	Loss		0.0408163
5	5p15.33	5p15.33	739292	848803	11	-0.0976	3	TPPP,ZDHHC11,AK096220	Loss		0.113173
5	5q12.1	5q12.1	59031890	59070267	5	-0.0784			Loss		0.0897959
5	5q12.3	5q12.3	66636218	66682378	5	-0.0634			Loss		0.0816327
5	5q13.1	5q13.2	68377903	68434702	8	-0.0959	1	SLC30A5	Loss		0.0612245
5	5q13.2	5q13.2	68850823	70693503	10	-0.1329			Loss		0.0938776
5	5q15	5q15	96009700	96188569	18	-0.0894	2	AK094985,ERAP1	Loss		0.0612245
5	5q31.2	5q31.2	138746904	138780945	8	-0.0646	3	DNAJC18,LOC202051,MGC29506	Loss		0.0255102
5	5q32	5q32	149744376	149794312	9	-0.0775	3	RPS14,CD74,TCOF1	Loss		0.0408163
5	5q35.3	5q35.3	180194323	180362394	5	-0.0556			Loss		0
6	6p25.3	6p25.3	204528	320949	12	-0.0999	1	DUSP22	Loss		0.079932
6	6p22.1	6p21.33	29962849	30010293	6	-0.225			Loss		0.0612245
6	6p21.32	6p21.32	32558677	32660134	10	0.2948	2	HLA-DRB5,HLA-DRB6	Gain	0.197959
6	6p21.32	6p21.32	32567382	32629907	6	-0.14935	2	HLA-DRB5,HLA-DRB6	Loss		0.0442177
6	6q15	6q15	88330578	88350130	6	-0.0885			Loss		0.0408163
6	6q15	6q15	89846398	91550288	167	-0.0559	15	ANKRD6,CR625825,GABRR1,GABRR2,LYRM2,MAP3K7,PM20D2,PNRC1,RRAGD,SRrp35,UBE2J1,BACH2,CASP8AP2,GJA10,MDN1	Loss		0.0408163
6	6q16.1	6q16.1	95389662	95535563	8	-0.0582			Loss		0.0408163
6	6q16.1	6q16.1	97530555	97553404	5	-0.0687			Loss		0.0612245
6	6q22.31	6q22.31	121773485	121823869	7	-0.0715	1	GJA1	Loss		0.0408163
6	6q25.3	6q25.3	155786812	156356939	27	-0.0667	1	NOX3	Loss		0.122449
6	6q26	6q26	162307620	162795443	53	-0.0607			Loss		0.150173
6	6q26	6q26	162872694	162933291	9	-0.0704			Loss		0.142857
6	6q27	6q27	168174224	169253890	97	-0.0574	10	BC092498,C6orf54,DACT2,LOC340178,MLLT4,SMOC2,AK055794,AK125963,FRMD1,KIF25	Loss		0.178203
7	7p22.3	7p22.3	140213	2541941	274	-0.0791	38	AK094924,LOC389831,LOC442367,AK127523,GNA12,AL713633,AMZ1,C7orf27,CHST12,EIF3B,FLJ00049,FTSJ2,IQCE,KIAA1908,LFNG,MGC9712,NUDT1,PSMG3,SNX8,TTYH3,AK093809,AK127690,BC010850,C7orf20,C7orf50,CENTA1,COX19,CYP2W1,ELFN1,FAM20C,HEATR2,INTS1,MICALL2,TMEM184A,UNC84A,ZFAND2A,MAD1L1,MAFK	Loss		0.0195144
7	7p21.3	7p21.3	10731947	10929490	26	-0.0668	2	NDUFA4,PHF14	Loss		0.0204082
7	7p15.2	7p15.2	26959012	26989791	12	-0.10725			Loss		0.0408163
7	7p14.3	7p14.3	30676648	30725683	8	-0.0703	2	AQP1,FLJ22374	Loss		0.0204082
7	7p12.3	7p12.3	47630868	47665952	5	-0.1061			Loss		0
7	7p11.2	7p11.2	55387434	55448549	7	-0.0645	1	ECOP	Loss		0
7	7q36.1	7q36.1	148921623	148968735	8	-0.083			Loss		0.0127551
7	7q36.1	7q36.1	149515108	149538425	5	-0.0574	2	MGC33584,tcag7.1196	Loss		0
7	7q36.1	7q36.1	150079766	150103459	8	-0.0974			Loss		0
8	8p23.3	8p12	90816	37317996	2986	-0.143	244	LOC389634,FAM86B1,C8orf8,LOC157740,C8orf15,C8orf5,C8orf6,ZNF705A,KCNU1,AJ301562,CTSB,FDFT1,MTMR9,TDH,BC028701,FKSG2,BC040270,BC032892,DEFB136,AJ291678,BLK,C8orf49,GATA4,NEIL2,LZTS1,LOC340357,LONRF1,AK122582,AL833872,LOC157273,PRAGMIN,ATP6V1B2,ChGn,CR604792,INTS10,LPL,SH2D4A,SLC18A1,PPP2CB,PURG,TEX15,UBXD6,WRN,DCTN6,RBPMS,BC038538,LOC286114,UNC5D,AK092377,PNMA2,AK054638,BC003524,BC012900,BC082237,…	Loss		0.104207
8	8p12	8p11.1	37121842	43478302	594	0.2637	66	ADAM3A,ADAM5P,FGFR1,LETM2,WHSC1L1,DDHD2,PPAPDC1B,FLJ43582,ASH2L,EIF4EBP1,ADRB3,GOT1L1,LSM1,STAR,BRF2,GPR124,RAB11FIP1,LOC157860,BC031939,ERLIN2,ZNF703,PROSC,BAG4,ZMAT4,TACC1,SFRP1,AB209418,ANK1,AK023965,AP3M2,IKBKB,LOC728445,PLAT,POLB,MYST3,ADAM32,AGPAT6,GINS4,NKX6-3,DKK4,AK098787,GOLGA7,SLC20A2,VDAC3,C8orf40,C8orf4,HOOK3,RNF170,THAP1,ADAM9,HTRA4,PLEKHA2,TM2D2,CHRNA6,CHRNB3,AK128691,INDO,INDOL1,A…	Gain	0.160001
8	8p12	8p12	37755937	37951757	30	-0.0553	6	BRF2,GPR124,PROSC,GOT1L1,RAB11FIP1,ADRB3	Loss		0.0204082
8	8p11.23	8p11.22	38706689	39535714	97	-0.058	9	ADAM9,AK098787,HTRA4,PLEKHA2,TACC1,TM2D2,ADAM32,ADAM3A,ADAM5P	Loss		0.103724
8	8p11.21	8p11.21	41598563	41662090	13	-0.0907	3	AGPAT6,NKX6-3,ANK1	Loss		0
8	8q11.1	8q24.3	47062121	146264902	7487	0.2728	525	SNTB1,BC042052,TAF2,DCC1,DEPDC6,PVT1,AK093407,BC038572,FAM84B,CSMD3,NSMCE2,TRIB1,LOC650095,COLEC10,MAL2,NOV,SAMD12,TNFRSF11B,KIAA0196,LOC157381,MTSS1,SQLE,ZNF572,AK127771,CR936831,FAM135B,ENPP2,NDUFB9,TATDN1,BC009730,CR933665,RNF139,TRMT12,M13930,MYC,BC040336,BC041064,HAS2,AK023916,BC036192,COL14A1,MRPL13,MTBP,LOC286052,TMEM65,TRPS1,CCDC26,CR593328,NCALD,KCNV1,RSPO2,RAD21,EXT1,C8orf54,C8ORFK23,TP…	Gain	0.339718
8	8q24.23	8q24.23	137762418	137919367	7	-0.1071			Loss		0.0204082
8	8q24.3	8q24.3	141606454	141685900	11	-0.0749			Loss		0
8	8q24.3	8q24.3	145062148	145091794	5	-0.0756			Loss		0.00408163
8	8q24.3	8q24.3	145546119	145619059	15	-0.0651	6	ADCK5,CPSF1,FBXL6,GPR172A,SLC39A4,VPS28	Loss		0
9	9p21.3	9p21.3	20913769	23092566	185	-0.0838	19	IFNA1,IFNA13,IFNA14,IFNA2,IFNA21,IFNA4,IFNA5,IFNA6,IFNA8,IFNB1,IFNW1,KIAA1797,KLHL9,PTPLAD2,LOC554202,AK092601,DMRTA1,MTAP,RP11-145E5.4	Loss		0.0612245
9	9q34.2	9q34.2	134022404	134558379	32	-0.0708	4	AK090416,AK096407,WDR5,RXRA	Loss		0.0395408
9	9q34.3	9q34.3	136510745	137630286	190	-0.0586	59	ABCA2,ANAPC2,C8G,C9orf140,C9orf142,C9orf167,C9orf75,CR607386,DPP7,EDF1,ENTPD2,ENTPD8,FBXW5,FLJ20433,FLJ36268,FLJ45224,FUT7,GRIN1,LCN12,LOC401565,LOC653325,MAN1B1,NDOR1,NELF,NOXA1,NPDC1,NRARP,PNPLA7,PTGDS,RP13-122B23.3,SLC34A3,SSNA1,TMEM203,TRAF2,UAP1L1,AB002308,INPP5E,PMPCA,SDCCAG3,SEC16A,SNAPC4,C9orf86,KIAA1984,MAMDC4,PHPT1,TMEM141,C9orf163,GPSM1,CARD9,FAM69B,SNHG7,AF161442,AGPAT2,EGFL7,LCN10,NO…	Loss		0.0931257
10	10q22.1	10q22.1	72861374	72924981	8	-0.0586			Loss		0
10	10q26.3	10q26.3	131498353	131787051	25	-0.1073	3	AK094118,LOC651940,EBF3	Loss		0
10	10q26.3	10q26.3	133599940	135123724	193	-0.0726	31	SPRN,AB040974,AK091218,BNIP3,C10orf125,DRD1IP,ECHS1,MTG1,PAOX,ZNF511,AK095503,AK098366,AK125849,BC039552,C10orf39,C10orf91,C10orf92,C10orf93,DPYSL4,GPR123,INPP5A,LRRC27,PWWP2,PWWP2B,STK32C,PPP2R2D,ADAM8,KNDC1,TUBGCP2,UTF1,VENTX	Loss		0.0440943
11	11p15.5	11p15.4	182372	2906298	364	-0.0753	78	BET1L,ODF3,PSMD13,RIC8A,SIRT3,BC019904,C11orf21,CD81,CDKN1C,KCNQ1DN,LOC338653,PHLDA2,SLC22A18,SLC22A18AS,TRPM5,TSPAN32,TSSC4,AF015521,AK123483,AP2A2,BC007626,CD151,CEND1,CHID1,DEAF1,DRD4,EFCAB4A,EPS8L2,HRAS,IRF7,KIAA1542,LOC692247,LRDD,LRRC56,M22406,MUC2,MUC5AC,MUC5B,MUPCDH,NS3BP,PDDC1,PNPLA2,POLR2L,RASSF7,RPLP2,SLC25A22,TALDO1,TMEM80,TOLLIP,TSPAN4,AK128774,ASCL2,H19,L38282,LSP1,MRPL23,SYT8,TH,TN…	Loss		0.109273
11	11q11	11q11	55124730	55225195	14	-1.3495	2	CR593785,OR4P4	Loss		0.148688
11	11q11	11q11	55124730	55207364	13	0.3109	2	CR593785,OR4P4	Gain	0.343799
11	11q12.3	11q13.1	62861317	63353788	59	-0.0565	11	LOC144097,AK094227,DKFZP564J0863,HRASLS2,HRASLS3,HRASLS5,LGALS12,RARRES3,SLC22A9,MGC3032,RTN3	Loss		0.0816327
11	11q13.1	11q13.1	63484761	64948867	229	-0.0571	33	COX8A,FLJ16331,FRMD8,POLA2,STIP1,TncRNA,LOC439914,LOC644541,MAP4K2,NRXN2,PYGM,RASGRP2,SF1,SLC22A11,SLC22A12,BAD,CCDC88,CCDC88B,DKFZP566E164,DNAJC4,ESRRA,FERMT3,FKBP2,GPR137,NUDT22,PLCB3,PPP1R14B,PRDX5,RPS6KA4,TRPT1,VEGFB,MACROD1,OTUB1	Loss		0.0776223
11	11q13.1	11q13.1	65094963	65165350	13	-0.0592	8	AK026080,EHBP1L1,FAM89B,KCNK7,MAP3K11,PCNXL3,SIPA1,SSSCA1	Loss		0.0408163
11	11q13.2	11q13.2	65956865	66540649	88	0.15335	21	PC,C11orf80,RCE1,AF079569,RBM14,RBM4,RBM4B,SPTBN2,TMEM137,FLJ22675,SYT12,ACTN3,AK127603,BBS1,CCDC87,CCS,CTSF,DPP3,MRPL11,PELI3,ZDHHC24	Gain	0.0227273
11	11q13.2	11q13.2	66636636	66816515	19	0.1371			Gain	0.0386681
11	11q13.2	11q13.2	66789254	66836685	9	-0.0924			Loss		0
11	11q13.2	11q13.2	66926401	66981089	14	0.1265	7	AK098311,CABP4,CORO1B,KIAA1394,PTPRCAP,RPS6KB2,TBC1D10C	Gain	0.0204082
11	11q13.2	11q13.4	67199932	71215676	359	0.334	44	BC039105,CCND1,ORAOV1,PPFIA1,FGF4,FADD,FGF3,FGF19,TMEM16A,CTTN,AK000473,MYEOV,SHANK2,DQ152234,TPCN2,C11orf76,BC039516,MRGPRF,IGHMBP2,DHCR7,FLJ42102,NADSYN1,MRPL21,CPT1A,KRTAP5-8,KRTAP5-9,FAM86C,SAPS3,GAL,MTL5,CHKA,ALDH3B1,NDUFS8,TCIRG1,AK124560,KRTAP5-10,UNC93B1,LRP5,ALDH3B2,BX647252,CR602694,AK091996,C11orf24,SUV420H1	Gain	0.103519
11	11q13.2	11q13.2	67996334	68050875	6	-0.0553			Loss		0.0204082
11	11q13.4	11q13.4	70519863	70719418	13	-0.0787			Loss		0.0357143
11	11q13.4	11q13.4	72233710	72643043	43	0.1472	3	FCHSD2,BX641058,P2RY2	Gain	0.0716659
11	11q13.4	11q13.4	72791931	73063044	32	0.1207	3	KIAA0280,PLEKHB1,RAB6A	Gain	0.0612245
11	11q13.4	11q13.4	73363958	73392407	6	-0.0564	2	UCP2,UCP3	Loss		0.0612245
11	11q13.4	11q14.1	74405542	80120907	495	0.333	44	HBXAP,RSF1,GAB2,CLNS1A,C11orf67,INTS4,BC039514,NARS2,AQP11,PAK1,GDPD4,MYO7A,AF009227,AB037723,CAPN5,USP35,KCTD14,AK056231,AK124949,ALG8,KCTD21,LOC283219,NDUFC2,THRSP,PHCA,BX640737,ODZ4,LRRC54,TSKU,B3GNT6,C11orf30,LRRC32,DGAT2,LOC283214,MOGAT2,UVRAG,MAP6,LOC387790,PRKRIR,WNT11,ARRB1,SERPINH1,LOC441617,SLCO2B1	Gain	0.123315
11	11q13.5	11q13.5	76444567	76479821	6	-0.0926	1	CAPN5	Loss		0.0408163
11	11q14.1	11q14.3	80790766	88197058	606	-0.07	37	BC041900,AK091677,C11orf73,CCDC81,ME3,ANKRD42,BC070093,CCDC90B,DKFZp547G183,CCDC83,CCDC89,CR749820,CREBZF,EED,PICALM,SYTL2,TMEM126A,TMEM126B,ZF,PRSS23,CTSC,GRM5,RAB38,AF438406,AK058145,BC032890,C11orf82,FLJ25416,MGC33846,PCF11,PRCP,RAB30,DLG2,BC041984,BC063022,FZD4,TMEM135	Loss		0.0626052
11	11q14.3	11q25	88751448	134432324	3779	-0.0773	375	AASDHPPT,AK022090,AK095313,BC034795,GRIA4,KBTBD3,KIAA1826,AK057189,NOX4,PSMAL,TRIM49,AB231723,AB231766,ACAT1,AK055250,AK074084,AK091132,AK097805,AK125524,AK128062,AK128199,ALKBH8,AMOTL1,ANGPTL5,ANKRD49,BC031306,BC032472,BC033698,BC039334,BIRC2,BIRC3,C11orf70,CASP1,CASP12,CASP4,CASP5,CCDC82,CEP57,COP1,CR749642,CUL5,CWC15,CWF19L2,DCUN1D5,DYNC2H1,ELMOD1,ENDOD1,FAM76B,FLJ32810,FUT4,GPR83,GUCY1A2,ICEB…	Loss		0.0785328
12	12p13.33	12p13.33	33854	642789	70	0.1281	9	B4GALNT3,CCDC77,IQSEC3,JARID1A,LOC283357,LOC728056,NINJ2,SLC6A12,SLC6A13	Gain	0.048105
12	12p13.31	12p13.31	9446682	9613118	6	-0.0743	1	BX647938	Loss		0.0408163
12	12p13.2	12p13.2	11404653	11444780	5	-0.0552			Loss		0.0204082
12	12q13.11	12q13.11	46464949	46496372	7	-0.1366			Loss		0.0204082
12	12q13.13	12q13.13	53069325	53089178	6	-0.0768			Loss		0.0170068
12	12q13.3	12q13.3	55822753	55900034	10	-0.096			Loss		0.0204082
12	12q24.13	12q24.13	112197406	112234813	5	-0.0625			Loss		0
12	12q24.13	12q24.13	112669268	112740678	8	-0.1017	2	AK096932,RBM19	Loss		0
12	12q24.22	12q24.22	115945870	115985043	5	-0.0657			Loss		0
12	12q24.31	12q24.31	119486684	119530743	5	-0.0676			Loss		0
12	12q24.31	12q24.31	123302991	123530088	28	-0.0809	2	FAM101A,NCOR2	Loss		0.0102041
12	12q24.33	12q24.33	130936260	131065516	15	-0.0607	3	SFRS8,MMP17,ULK1	Loss		0.00816327
12	12q24.33	12q24.33	131097543	131276926	23	-0.0583	2	EP400,EP400NL	Loss		0
12	12q24.33	12q24.33	131488972	131661554	17	-0.0582	3	AB040672,AY945262,MUC8	Loss		0.0408163
12	12q24.33	12q24.33	131908158	132005906	14	-0.0577			Loss		0.0204082
13	13q13.3	13q13.3	35089370	35271148	19	-0.0668	2	DCLK1,NBEA	Loss		0.0816327
13	13q14.13	13q14.13	45451900	45475314	5	-0.0626			Loss		0.0816327
13	13q14.2	13q14.2	47896775	48036764	17	-0.0644	2	RCBTB2,RB1	Loss		0.0876351
13	13q21.31	13q21.31	63162766	63242385	6	-0.0553	1	OR7E156P	Loss		0.0612245
13	13q31.1	13q31.3	81055584	89814331	375	-0.0555	7	hCG_1795283,SLITRK5,SLITRK6,BC043442,RP11-114G1.1,KRT18P27,SLITRK1	Loss		0.0306939
13	13q32.1	13q32.1	94449214	96696625	250	-0.0553	11	AY956767,BC035106,CLDN10,CR749802,DNAJC3,DZIP1,MBNL2,OXGR1,UGCGL2,HS6ST3,ABCC4	Loss		0.0327347
13	13q32.3	13q32.3	98827916	98891905	6	-0.0609			Loss		0.0204082
13	13q32.3	13q32.3	99282941	100234122	115	-0.0574	11	AK025806,AK056409,AK095850,AK125572,BC068276,CLYBL,PCCA,RP11-151A6.2,TMTC4,ZIC2,ZIC5	Loss		0.0204082
13	13q33.3	13q33.3	107120547	107498446	24	-0.0558	1	LOC728215	Loss		0.0221088
13	13q33.3	13q33.3	108438699	108621404	23	-0.0585			Loss		0.0381544
13	13q34	13q34	109162231	114123908	507	-0.063	50	IRS2,ANKRD10,BC040271,FLJ10769,ING1,RAB20,AK091058,BC034786,BC038751,BX649107,C13orf28,CR627049,FLJ26443,LOC440149,SOX1,COL4A2,LOC283485,AK057970,LOC283487,FLJ12118,TUBGCP3,ADPRHL1,ATP4B,BC080640,CUL4A,DCUN1D2,DKFZp451A211,F10,F7,GRTP1,LAMP1,PCID2,PROZ,TFDP1,TMCO3,AK092053,FAM70B,FLJ44054,GRK1,ARHGEF7,C13orf16,COL4A1,C13orf8,UPF3A,ATP11A,MCF2L,MGC2780,GAS6,CDC16,RASA3	Loss		0.086624
14	14q11.2	14q11.2	19154992	19490689	32	0.1609	5	BC020999,OR4K2,OR4K1,OR4K5,LOC642426	Gain	0.241709
14	14q11.2	14q11.2	23804584	23834438	9	-0.1503	3	RABGGTA,CR625243,DHRS1	Loss		0.0748299
14	14q21.1	14q21.1	38120587	38243388	5	-0.0562			Loss		0
14	14q21.3	14q21.3	49632596	49765443	21	-0.0589	2	C14orf138,SOS2	Loss		0.0408163
14	14q24.1	14q24.1	69152600	69230500	10	-0.0682			Loss		0.0816327
14	14q32.2	14q32.2	100073727	100250308	19	-0.0825	2	BEGAIN,C14orf70	Loss		0.0408163
14	14q32.32	14q32.32	102468466	102490492	5	-0.0724			Loss		0.0408163
14	14q32.33	14q32.33	103616696	104224050	91	-0.0592	7	SIVA1,C14orf180,AB033062,KIF26A,TMEM179,AX781433,LOC374569	Loss		0.0612245
14	14q32.33	14q32.33	104976021	105322250	43	-0.1691	7	LOC652848,MTA1,CRIP2,S55096,TMEM121,CRIP1,C14orf80	Loss		0.132416
14	14q32.33	14q32.33	105643293	105898731	28	-0.1052			Loss		0.0991254
14	14q32.33	14q32.33	105962305	106002238	6	-0.2256			Loss		0.142857
15	15q11.2	15q11.2	18722595	20307928	71	-0.2632	8	CR622584,AY941978,POTE15,LOC651964,LOC283755,AB066967,BCL8,LOC727924	Loss		0.207243
15	15q11.2	15q11.2	22976410	23034413	7	-0.058			Loss		0.0787172
15	15q12	15q12	23532355	23577471	6	-0.0621			Loss		0.0204082
15	15q13.1	15q13.1	27014618	27040668	5	-0.0827			Loss		0.0204082
15	15q14	15q14	32443495	32667567	23	-0.1367	4	AGPAT7,GOLGA8A,GOLGA8B,BX648160	Loss		0.0901361
15	15q15.1	15q15.1	38850447	38996513	30	-0.0673	6	RHOV,SPINT1,VPS18,DNAJC17,PPP1R14D,ZFYVE19	Loss		0.0102041
15	15q15.3	15q15.3	41704248	41782542	9	-0.0711			Loss		0.0272109
15	15q21.1	15q21.1	43176993	43268347	19	-0.0953			Loss		0.0204082
15	15q26.1	15q26.1	89184954	89269223	17	-0.1119	4	HDDC3,FES,FURIN,MAN2A2	Loss		0
15	15q26.1	15q26.1	90946948	90988159	5	-0.0619	1	LOC400451	Loss		0
15	15q26.2	15q26.2	93762990	94114919	14	0.1249	1	LOC145820	Gain	0.0408163
15	15q26.2	15q26.2	94803891	94906436	6	0.1241			Gain	0.0408163
15	15q26.2	15q26.2	95879138	95966238	7	0.1331	1	BC043294	Gain	0.0408163
15	15q26.2	15q26.3	96036415	98123453	223	0.1745	13	FLJ39743,IGF1R,AK058162,DMN,TTC23,LOC91948,AK093364,ARRDC4,BC039335,AK056718,LRRC28,LYSMD4,MEF2A	Gain	0.0323053
15	15q26.3	15q26.3	99495586	99538763	6	0.1572	1	CHSY1	Gain	0.0408163
15	15q26.3	15q26.3	99979003	100017107	8	0.1358	3	BX641093,TARSL2,TM2D3	Gain	0.0408163
15	15q26.3	15q26.3	100155593	100182761	7	0.1225	1	OR4F6	Gain	0.0408163
16	16p13.3	16p13.3	511780	822181	57	-0.1041	19	LOC388199,CHTF18,MPFL,MSLN,RPUSD1,C16orf14,C16orf24,FBXL16,HAGHL,KIAA1924,METRN,NARFL,RHBDL1,RHOT2,STUB1,WDR24,WDR90,WFIKKN1,RAB40C	Loss		0.075546
16	16p13.3	16p13.3	1103363	1146982	5	-0.0583	2	CACNA1H,Y11918	Loss		0.0408163
16	16p13.3	16p13.3	3418572	3451599	6	-0.057	3	AL833594,FLJ14154,ZNF597	Loss		0
16	16p13.3	16p13.3	3795609	3860601	9	-0.0637			Loss		0
16	16p13.2	16p13.2	8847684	8870903	5	-0.0929	2	CARHSP1,PMM2	Loss		0
16	16q11.2	16q22.1	45058242	69397161	1960	-0.0895	240	ABCC11,ABCC12,AK091370,BC036378,BC039433,BC044920,LONP2,LONPL,N4BP1,SIAH1,FLJ43980,GPT2,LOC388272,MLCK,ORC6L,SHCBP1,VPS35,AK098676,BC029912,CHD9,LOC283854,TOX3,BC039549,SALL1,DNAJA2,ITFG1,NETO2,PHKB,AKTIP,BX537874,KIAA1005,RBL2,RPGRIP1L,ADCY7,AF289584,AL161979,BRD7,CYLD,NKD1,NOD2,PAPD5,SLIC1,C16orf69,HEATR3,TMEM188,AK126710,AK128747,C16orf78,CBLN1,MGC33367,AK096554,CR622027,FTO,AL832088,hCG_18154…	Loss		0.0663265
16	16q22.2	16q24.3	69763173	88690615	1781	-0.1081	188	CHST5,LOC348174,LOC388237,AK125450,BC043527,PSMD7,AK124526,BCAR1,FA2H,GLG1,LDHD,LOC146346,MLKL,RFWD3,WDR59,ZFP1,ZNRF1,CFDP1,CHST6,LOC124491,TMEM170,ADAT1,BX648197,FLJ22167,GABARAPL2,KARS,TERF2IP,AK021563,AK095618,AP1G1,AY164485,C16orf47,CALB2,CHST4,DHODH,DHX38,FLJ11171,G49380,HP,HPR,KIAA0174,L32833,LOC283902,LOC645478,LOC729556,MARVELD3,PHLPPL,PMFBP1,TAT,TXNL4B,ZFHX3,ZNF19,ZNF23,ZNF821,AK057218,C…	Loss		0.0804409
17	17p13.3	17p11.2	29169	16521931	1702	-0.0661	270	AK123100,AK123263,BC017752,C1orf136,CDRT15,COX10,ELAC2,HS3ST3A1,C17orf45,C17orf76,CCDC144A,TRPV2,UBB,ZNF287,ZNF624,AB058774,AIPL1,AK123566,BC009549,C1QBP,DERL2,DHX33,GPR172B,LOC284017,LOC339166,MIS12,NLRP1,NUP88,RABEP1,RPAIN,USP6,WSCD1,ZFP3,ZNF232,LOC284033,AK129627,C17orf38,CCDC42,FLJ35773,MYH10,AK097500,MYH1,MYH13,MYH2,MYH4,MYH8,AB074181,AB209899,BC033345,CDRT1,CDRT4,FAM18B2,FLJ45831,HS3ST3B1,M…	Loss		0.126886
17	17p11.2	17p11.2	16763408	16981224	22	-0.0556	3	LOC96597,M-RIP,TNFRSF13B	Loss		0.0816327
17	17p11.2	17p11.2	17339599	18224340	104	-0.057	20	ATPAF2,C17orf39,LRRC48,RAI1,SMCR5,SREBF1,TOM1L2,PEMT,RASD1,AF147387,AK125954,ALKBH5,DRG2,FLII,LLGL1,MYO15A,SHMT1,SMCR7,SMCR8,TOP3A	Loss		0.0881083
17	17p11.2	17p11.2	19207268	19226566	8	-0.0944			Loss		0.0612245
17	17p11.2	17p11.2	21139941	21349060	19	-0.0666	3	BC027982,KCNJ12,MAP2K3	Loss		0.0408163
17	17q11.1	17q11.2	22775124	23826080	108	0.1534	18	LOC201229,FLJ40504,NLK,PPY2,PYY2,TMEM97,TNFAIP1,KSR1,BC034720,NOS2A,LGALS9,BC045622,SLC13A2,SARM1,SLC46A1,TMEM199,VTN,POLDIP2	Gain	0.158352
17	17q11.2	17q11.2	23944100	25577065	213	0.1337	35	SSH2,EFCAB5,CORO6,CCDC55,SLC6A4,ANKRD13B,BC062597,BC037740,LOC116236,TAOK1,TP53I13,GIT1,NEK8,AK130695,C17orf63,ERAL1,RAB34,RPL23A,TLCD1,DHRS13,FLOT2,MYO18A,PHF12,PIPOX,SEZ6,TIAF1,CRYBA1,NUFIP2,PROCA1,TRAF4,FLJ25006,KIAA0100,SDF2,SPAG5,SUPT6H	Gain	0.174954
17	17q11.2	17q11.2	25637986	25816199	27	0.1791	3	CPD,BLMH,TMIGD	Gain	0.095994
17	17q11.2	17q11.2	26894983	26912711	5	-0.0554			Loss		0.0204082
17	17q12	17q21.2	32396051	35854840	372	0.4283	55	NEUROD2,ERBB2,PERLD1,PNMT,PPP1R1B,STARD3,TCAP,C17orf37,GRB7,CASC3,CRKRS,MED1,FBXL20,AK093715,CACNB1,RPL19,STAC2,PLXDC1,LOC90110,AK125814,LOC642808,LASP1,RPL23,CCDC49,LOC388381,SNIP,PIP4K2B,FBXO47,CISD3,MLLT6,PCGF2,PSMB3,ARHGAP23,GPR179,MRPL45,SOCS7,WIPF2,WIRE,THRA,CDC6,RAPGEFL1,RARA,AK098252,GJD3,LOC284100,HNF1B,DDX52,AP1GBP1,DUSP14,TADA2L,ACACA,C17orf78,AATF,IGFBP4,TOP2A	Gain	0.151854
17	17q21.2	17q21.2	37147098	37232439	15	-0.0653	3	FKBP10,JUP,SC65	Loss		0.0816327
17	17q21.31	17q21.31	41375135	41395831	5	-0.0929			Loss		0.0612245
17	17q21.31	17q21.31	41533641	41841246	15	-0.1979	3	ARL17P1,ARL17,KIAA1267	Loss		0.242177
17	17q21.32	17q21.32	43129080	43153363	5	-0.0791	1	TBKBP1	Loss		0.0408163
17	17q21.32	17q21.32	43739223	44659478	113	0.136	27	AK025239,HOXB8,AK057253,HOXB1,SKAP1,HOXB2,HOXB3,HOXB4,HOXB7,LOC404266,HOXB9,BC041368,CALCOCO2,TTLL6,BC038560,HOXB13,LOC649482,PRAC,ABI3,ATP5G1,B4GALNT2,GIP,GNGT2,IGF2BP1,PHOSPHO1,SNF8,UBE2Z	Gain	0.11667
17	17q21.33	17q21.33	45169319	45318400	17	0.1334	4	TAC4,FAM117A,MYST2,CR606231	Gain	0.193277
17	17q21.33	17q21.33	45560308	45624628	15	0.1219	5	BC033456,COL1A1,PPP1R9B,SAMD14,SGCA	Gain	0.198639
17	17q21.33	17q21.33	45723312	45775718	5	0.1374	1	XYLT2	Gain	0.22449
17	17q21.33	17q21.33	46308434	46657244	36	0.1248	5	SPAG9,BC034364,MBTD1,NME1,NME2	Gain	0.234127
17	17q21.33	17q21.33	47145716	47347768	22	0.131			Gain	0.193878
17	17q23.2	17q23.2	53997246	54113214	13	0.1397			Gain	0.163265
17	17q23.2	17q23.2	54185255	56269345	213	0.1998	26	APPBP2,C17orf64,LOC731851,AK131012,USP32,LOC51136,RPS6KB1,PPM1D,BC029885,HEATR6,LOC645638,TMEM49,CA4,TUBD1,CLTC,PTRH2,MIRN21,BCAS3,YPEL2,C17orf71,GDPD1,PRR11,PPM1E,TRIM37,DHX40,FAM33A	Gain	0.203986
17	17q23.2	17q23.2	56464243	56682177	26	0.1284			Gain	0.229984
17	17q23.3	17q23.3	58011252	59835421	203	0.1455	35	TLK2,MARCH10,MRC2,RNF190,SMARCD2,CD79B,CR620501,CSH1,CSH2,CSHL1,GH1,GH2,TCAM1,SCN4A,LIMD2,LYK5,MAP3K3,ERN1,TEX2,AB046856,CCDC44,BC040294,AB209878,C17orf72,KCNH6,WDR68,CR936685,DDX42,FTSJ3,PSMC5,CCDC47,TANC2,PECAM1,ACE,CYB561	Gain	0.168795
17	17q24.1	17q24.1	59900205	60075873	23	0.1222			Gain	0.149068
17	17q24.1	17q24.1	61199944	61268443	7	0.1405			Gain	0.189504
17	17q24.2	17q24.2	62922435	63097451	18	0.126			Gain	0.163265
17	17q24.2	17q24.2	63197218	63876499	52	0.1294	8	AK126078,CR595591,ARSG,SLC16A6,AMZ2,BPTF,C17orf58,KPNA2	Gain	0.137363
17	17q24.2	17q24.2	63952269	64085606	18	0.1233	3	FAM20A,PRKAR1A,WIPI1	Gain	0.132653
17	17q24.3	17q24.3	64830300	64933655	8	0.1262	2	MAP2K6,ABCA5	Gain	0.142857
17	17q24.3	17q24.3	66151316	66399765	9	0.1201	1	BC040334	Gain	0.129252
17	17q25.1	17q25.1	70734683	71273121	68	0.1456	17	SAP30BP,GRB2,KIAA0195,AF418286,LLGL2,LOC643008,MYO15B,RECQL5,TSEN54,ITGB4,GGA3,NUP85,MIF4GD,MRPS7,SLC25A19,GALK1,CASKIN2	Gain	0.0915366
17	17q25.1	17q25.1	71435803	71540785	15	0.1371			Gain	0.0911565
17	17q25.1	17q25.1	71626372	71869539	28	0.1239	5	FAM100B,PRPSAP1,QRICH2,FOXJ1,RNF157	Gain	0.102041
17	17q25.3	17q25.3	72918779	72968668	8	0.1326			Gain	0.0612245
17	17q25.3	17q25.3	76550329	77064251	73	-0.0558	15	AATK,AK131529,AZI1,C17orf56,C17orf89,FLJ44861,MGC15523,BAHCC1,BAIAP2,C17orf55,CHMP6,KIAA1303,FLJ90757,DKFZp761P0212,TMEM105	Loss		0.0408163
17	17q25.3	17q25.3	77385767	77558547	14	-0.217	7	ARHGDIA,DYSFIP1,P4HB,ASPSCR1,LOC92659,NOTUM,THOC4	Loss		0.204082
17	17q25.3	17q25.3	77956547	77992199	6	-0.1123			Loss		0.0408163
18	18p11.32	18p11.32	830811	882703	7	-0.0827			Loss		0.0204082
18	18p11.32	18p11.32	1909685	1970846	5	-0.0624			Loss		0.0408163
18	18q21.1	18q21.1	44356986	44429134	10	-0.0693			Loss		0.0816327
18	18q21.1	18q21.1	44607651	44640651	5	-0.0663			Loss		0.0816327
18	18q23	18q23	72829767	72888040	10	-0.0623			Loss		0.0816327
18	18q23	18q23	73256767	73641484	28	-0.0598			Loss		0.0816327
18	18q23	18q23	75259664	75936028	75	-0.0712	10	C18orf22,LOC440498,TXNL4A,CTDP1,FLJ25715,LOC284240,LOC731450,NFATC1,KCNG2,PQLC1	Loss		0.118367
19	19p13.3	19p13.3	64418	5526219	670	-0.0713	154	AB209333,AK027198,BC035331,C19orf10,C19orf30,DPP9,FEM1A,HDGF2,JMJD2B,LSDP5,M6PRBP1,PLAC2,PTPRS,SAFB2,SEMA6B,TICAM1,TNFAIP8L1,UBXD1,UHRF1,ZNRF4,ANKRD24,APBA3,ATCAY,BC014884,CCDC94,CHAF1A,CREB3L3,DAPK3,EBI3,EEF2,FSD1,ITGB1BP3,KIAA1086,LOC388494,MAP2K2,MATK,MGC23244,MPND,MRPL54,PIAS4,RAX2,SH3GL1,SHD,SIRT6,STAP2,ZBTB7A,BRUNOL5,EDG6,GNA15,NCLN,TJP3,AES,C19orf35,DIRAS1,GADD45B,GNA11,GNG7,LMNB2,LSM7,OAZ…	Loss		0.0823942
19	19p13.3	19p13.3	5735403	5763726	8	-0.059	2	DUS3L,MGC24975	Loss		0
19	19p12	19p12	20422576	20493460	5	-0.0806			Loss		0.0612245
19	19q12	19q12	34934007	35416897	32	0.1475	3	CCNE1,BC026184,C19orf2	Gain	0.0669643
19	19q13.11	19q13.11	37788123	37837005	6	-0.0773			Loss		0
19	19q13.42	19q13.42	60251694	60302989	11	-0.0573			Loss		0.0408163
20	20p12.2	20p12.2	9408444	9444133	6	-0.0695	2	C20orf103,PLCB4	Loss		0
20	20q11.22	20q11.22	33298033	33319805	6	-0.0619			Loss		0
20	20q13.12	20q13.12	43989006	44078612	18	-0.0859	4	C20orf67,FLJ40606,MMP9,ZNF335	Loss		0
20	20q13.2	20q13.2	49615267	52260864	198	0.1572	14	BC045652,TSHZ2,RP4-724E16.2,ZNF217,LOC728805,AK222712,ZFP64,AK056432,BCAS1,CYP24A1,AK096285,ATP9A,SALL4,PFDN4	Gain	0.130592
20	20q13.32	20q13.32	56934710	57302069	36	0.1281	8	ATP5E,C20orf174,C20orf66,CTSZ,EDN3,SLMO2,TH1L,TUBB1	Gain	0.0878685
20	20q13.33	20q13.33	58310528	58541083	19	0.1322	1	LOC284757	Gain	0.102041
20	20q13.33	20q13.33	60016051	60059059	5	-0.1168			Loss		0.0204082
20	20q13.33	20q13.33	60845536	60875961	5	-0.063	2	AK092644,NTSR1	Loss		0.0204082
21	21p11.2	21p11.2	9896630	9963950	5	-0.0855	1	TPTE	Loss		0.126531
21	21p11.1	21p11.1	10117898	10144936	5	-0.0635	1	BAGE2	Loss		0.102041
21	21q22.3	21q22.3	43548960	43632354	15	-0.1037	2	CR609588,FLJ41733	Loss		0.0244898
21	21q22.3	21q22.3	43686166	43711084	6	-0.0959	3	AK095355,C21orf125,C21orf84	Loss		0
21	21q22.3	21q22.3	44022680	44098339	15	-0.1033	3	LOC284837,RRP1,AK128598	Loss		0
21	21q22.3	21q22.3	44487749	44710628	41	-0.0637	7	C21orf30,DNMT3L,LRRC3,PFKL,AIRE,TRPM2,C21orf2	Loss		0
21	21q22.3	21q22.3	45506553	45539988	8	-0.1018			Loss		0.00255102
21	21q22.3	21q22.3	46531098	46545890	5	-0.0592			Loss		0
22	22q11.21	22q11.21	17275000	17558970	50	-0.0581	8	CLTCL1,DGCR14,DGCR2,GSC2,SLC25A1,TSSK2,DGCR5,PRODH	Loss		0.135102
22	22q11.21	22q11.21	18074295	19143605	125	-0.081	23	38596,ARVCF,C22orf25,COMT,CR591827,DGCR8,GP1BB,HTF9C,RANBP1,AJ583822,KLHL22,SCARF2,ZNF74,DGCR6L,LOC440792,TXNRD2,GNB1L,TBX1,X91348,FLJ32575,LOC284865,RTN4R,ZDHHC8	Loss		0.120816
22	22q11.22	22q11.22	20586004	20616950	5	-0.0621	1	PPM1F	Loss		0.102041
22	22q11.22	22q11.22	21356809	21411707	8	-0.0593			Loss		0.102041
22	22q11.23	22q11.23	22638296	22731603	18	-0.4331	5	DDT,GSTTP1,CABIN1,AK127991,GSTT1	Loss		0.121315
22	22q11.23	22q11.23	22681244	22714808	7	0.1346	2	AK127991,GSTT1	Gain	0.142857
22	22q11.23	22q11.23	22891200	22968491	14	-0.0853	4	DKFZP434P211,GGTLA1,CABIN1,SUSD2	Loss		0.102041
22	22q11.23	22q11.23	24071802	24228097	18	-0.0586	3	BC004918,BC047380,LRP5L	Loss		0.156463
22	22q12.1	22q12.1	25342667	25749815	23	-0.06	3	CRYBA4,LOC388889,MIAT	Loss		0.0816327
22	22q12.2	22q12.2	28028105	28056658	6	-0.1032			Loss		0.102041
22	22q12.3	22q12.3	34860646	35251462	54	-0.07	8	APOL3,APOL4,EIF3D,FOXRED2,TXN2,APOL1,APOL2,MYH9	Loss		0.0991254
22	22q12.3	22q13.1	35782309	36799769	165	-0.071	35	AK124758,ANKRD54,C22orf23,EIF3EIP,GALR3,GCAT,MICALL1,PICK1,POLR2F,SLC16A8,SOX10,KCTD17,TMPRSS6,AK124370,AK126873,AK130682,CARD10,CDC42EP1,DQ278603,GGA1,H1F0,LGALS1,LGALS2,MFNG,PDXP,SH3BP1,TRIOBP,IL2RB,AK055475,KIAA1904,PSCD4,RAC2,AK128125,C1QTNF6,SSTR3	Loss		0.122449
22	22q13.1	22q13.1	37683612	37709985	6	-0.1246	2	APOBEC3A,APOBEC3B	Loss		0.241497
22	22q13.2	22q13.2	40615563	42235428	222	-0.065	37	37865,A4GALT,AK123630,AK128138,AK128410,AK129656,ARFGAP3,BC038245,BC051799,BC068568,BIK,C22orf32,CENPM,CYB5R3,CYP2D6,EFCAB6,FAM109B,FLJ30901,LOC388906,MCAT,MPPED1,NAGA,NDUFA6,NFAM1,PACSIN2,POLDIP3,SCUBE1,SREBF2,TCF20,TNFRSF13C,TSPO,TTLL1,TTLL12,WBP2NL,CTA-126B4.3,dJ222E13.2,SERHL	Loss		0.122449
22	22q13.31	22q13.31	44642849	44855543	32	-0.0607	7	AK127117,CR602657,FLJ27365,AL137569,C22orf26,LOC150381,WNT7B	Loss		0.142857
22	22q13.31	22q13.31	45864537	45907843	7	-0.1371	1	TBC1D22A	Loss		0.157434
22	22q13.32	22q13.33	47240402	49509153	282	-0.1032	46	AK056844,BC037788,BC039396,FAM19A5,LOC284933,LOC643653,BC033837,FLJ44385,LOC348645,AK058075,ALG12,BC032894,CRELD2,FLJ41993,MLC1,PIM3,ZBED4,ACR,ADM2,ARSA,BC045765,CHKB,CR456603,ECGF1,KLHDC7B,LMF2,LOC284939,MAPK8IP2,MIOX,NCAPH2,RABL2B,SAPS2,SBF1,SCO2,SHANK3,MOV10L1,BRD1,AB002313,HDAC10,MAPK11,MAPK12,PLXNB2,PANX2,RP3-402G11.5,TRABD,TUBGCP6	Loss		0.114923
* In each region, genes are ordered by decreasing absolute value of the Gistic score
