# Supplementary material for: High-Resolution Comparative Genomic Hybridization of Inflammatory Breast Cancer and Identification of Candidate Genes
Source: PLoS One. 2011 Feb 9;6(2):e16950. doi: 10.1371/journal.pone.0016950 (PMC3037286; doi:10.1371/journal.pone.0016950)
Supplement: Table S7 — Genes with copy number loss/deletion frequencies significantly different between IBCs and nIBCs. (XLS) [file pone.0016950.s011.xls]

## Sheet: Table S7
Table S7 : Genes with copy number loss/deletion frequencies significantly different between IBCs and nIBCs
							Loss frequencies			Deletion frequencies
Probe name	Start	Stop	Symbol	Name	ChrName	Cytoband	IBC	nIBC	p-value (Fisher exact test)	IBC	nIBC	p-value (Fisher exact test)	Associated with
A_16_P16558124	196933718	196933777	TFRC	transferrin receptor (p90, CD71)	3	3q29	0.265306	0.153226	0.126552	0.0816327	0	0.00587859	IBC
A_16_P36619863	2847437	2847496	BC022996		4	4p16.3	0.102041	0.0241935	0.0419949	0	0	1	IBC
A_14_P124005	2874659	2874718	SH3BP2	SH3-domain binding protein 2	4	4p16.3	0.102041	0.0241935	0.0419949	0	0	1	IBC
A_14_P118390	20296919	20296978	SLIT2	slit homolog 2 (Drosophila)	4	4p15.31	0.102041	0.016129	0.0201062	0	0	1	IBC
A_14_P135328	20430676	20430735	C4orf28	chromosome 4 open reading frame 28	4	4p15.31	0.102041	0.016129	0.0201062	0	0	1	IBC
A_16_P16614967	21619392	21619451	KCNIP4		4	4p15.31	0.102041	0.016129	0.0201062	0	0	1	IBC
A_16_P36667190	22192234	22192293	GPR125	Transcribed locus	4	4p15.31	0.102041	0.016129	0.0201062	0	0	1	IBC
A_14_P110457	22496856	22496915	GBA3	glucosidase, beta, acid 3 (cytosolic)	4	4p15.31	0.102041	0.016129	0.0201062	0	0	1	IBC
A_16_P00936150	22725180	22725239	CR607430		4	4p15.2	0.102041	0.016129	0.0201062	0	0	1	IBC
A_14_P101771	49725929	49725988	LOC647121	embigin homolog (mouse) pseudogene	5	5q11.1	0.0816327	0	0.00587859	0	0	1	IBC
A_16_P01226159	49748895	49748954	EMB		5	5q11.1	0.0816327	0	0.00587859	0	0	1	IBC
A_16_P17111632	50173851	50173910	PARP8	poly (ADP-ribose) polymerase family, member 8	5	5q11.1	0.102041	0.0241935	0.0419949	0	0	1	IBC
A_16_P17113035	50706872	50706931	CR936786		5	5q11.2	0.102041	0.0241935	0.0419949	0	0	1	IBC
A_14_P200700	50714334	50714393	CR604031		5	5q11.2	0.102041	0.0241935	0.0419949	0	0	1	IBC
A_14_P201897	50725699	50725758	ISL1	ISL LIM homeobox 1	5	5q11.2	0.102041	0.0241935	0.0419949	0	0	1	IBC
A_14_P136054	158900811	158900870	TULP4	tubby like protein 4	6	6q25.3	0.163265	0.0564516	0.0349485	0	0	1	IBC
A_16_P17791246	159023389	159023448	TMEM181	transmembrane protein 181	6	6q25.3	0.163265	0.0564516	0.0349485	0	0	1	IBC
A_14_P126544	159035282	159035341	DYNLT1	dynein, light chain, Tctex-type 1	6	6q25.3	0.163265	0.0564516	0.0349485	0	0	1	IBC
A_16_P37869256	159143836	159143895	SYTL3	synaptotagmin-like 3	6	6q25.3	0.163265	0.0564516	0.0349485	0	0	1	IBC
A_16_P17791720	159200701	159200760	EZR	ezrin	6	6q25.3	0.163265	0.0564516	0.0349485	0	0	1	IBC
A_14_P202347	159247630	159247689	LOC202459	similar to RIKEN cDNA 2310008M10	6	6q25.3	0.163265	0.0564516	0.0349485	0	0	1	IBC
A_16_P17792087	159389521	159389580	RSPH3	radial spoke head 3 homolog (Chlamydomonas)	6	6q25.3	0.163265	0.0564516	0.0349485	0	0	1	IBC
A_16_P01625849	159435422	159435481	TAGAP	T-cell activation GTPase activating protein	6	6q25.3	0.163265	0.0564516	0.0349485	0	0	1	IBC
A_16_P01625860	159439590	159439649	CR618966		6	6q25.3	0.163265	0.0564516	0.0349485	0	0	1	IBC
A_16_P37892788	168264224	168264283	KIF25	kinesin family member 25	6	6q27	0.244898	0.104839	0.0289293	0	0.00806452	1	IBC
A_14_P130539	168292012	168292071	FRMD1		6	6q27	0.244898	0.104839	0.0289293	0	0.00806452	1	IBC
A_16_P01638641	168300209	168300268	AK125963		6	6q27	0.244898	0.104839	0.0289293	0	0.00806452	1	IBC
A_16_P38295854	7261418	7261477	SPAG11B	sperm associated antigen 11B	8	8p23.1	0.244898	0.145161	0.124913	0.122449	0.0322581	0.0318157	IBC
A_16_P01857675	7701787	7701846	DEFB107A	defensin, beta 107A	8	8p23.1	0.265306	0.153226	0.126552	0.142857	0.0322581	0.0127929	IBC
A_16_P01857679	7729311	7729370	DEFB104A	defensin, beta 104A	8	8p23.1	0.265306	0.153226	0.126552	0.142857	0.0322581	0.0127929	IBC
A_16_P01857685	7789937	7789996	DEFB4	defensin, beta 4	8	8p23.1	0.265306	0.145161	0.0787407	0.142857	0.0322581	0.0127929	IBC
A_16_P18277789	36779836	36779895	BC028701		8	8p12	0.0204082	0.137097	0.0254803	0	0	1	NIBC
A_14_P134984	36865913	36865972	FKSG2	apoptosis inhibitor	8	8p12	0.0204082	0.137097	0.0254803	0	0	1	NIBC
A_14_P111085	36912255	36912314	KCNU1	potassium channel, subfamily U, member 1	8	8p12	0.0204082	0.129032	0.0434788	0	0	1	NIBC
A_16_P38377914	40597572	40597631	ZMAT4	zinc finger, matrin type 4	8	8p11.21	0	0.0887097	0.0352717	0	0	1	NIBC
A_14_P105629	41588535	41588594	AGPAT6	1-acylglycerol-3-phosphate O-acyltransferase 6 (lysophosphatidic acid acyltransferase, zeta)	8	8p11.21	0	0.0887097	0.0352717	0	0	1	NIBC
A_14_P117241	41622771	41622830	NKX6-3	NK6 homeobox 3	8	8p11.21	0	0.0967742	0.020538	0	0.00806452	1	NIBC
A_16_P18288634	41649871	41649930	ANK1	ankyrin 1, erythrocytic	8	8p11.21	0	0.0967742	0.020538	0	0.016129	1	NIBC
A_16_P02563954	5769975	5770034	TMEM16B	transmembrane protein 16B	12	12p13.31	0.0612245	0	0.0217252	0	0	1	IBC
A_16_P02773526	47887858	47887917	RB1	retinoblastoma 1 (including osteosarcoma)	13	13q14.2	0.102041	0.0806452	0.764852	0.0612245	0	0.0217252	IBC
A_14_P100897	99841509	99841568	SLC25A29	solute carrier family 25, member 29	14	14q32.2	0.0612245	0.0564516	1	0.0612245	0	0.0217252	IBC
A_16_P03057459	68969073	68969132	THAP10	THAP domain containing 10	15	15q23	0.0612245	0	0.0217252	0	0	1	IBC
A_14_P139421	69128973	69129032	LRRC49	leucine rich repeat containing 49	15	15q23	0.0612245	0	0.0217252	0	0	1	IBC
A_14_P138172	69190986	69191045	LOC196993	hypothetical protein LOC196993	15	15q23	0.0612245	0	0.0217252	0	0	1	IBC
A_16_P20297318	69213074	69213133	AK131551		15	15q23	0.0612245	0	0.0217252	0	0	1	IBC
A_16_P20310645	74946617	74946676	SCAPER	S phase cyclin A-associated protein in the ER	15	15q24.3	0.0612245	0	0.0217252	0	0	1	IBC
A_14_P202352	75303637	75303696	C15orf5	chromosome 15 open reading frame 5	15	15q24.3	0.0612245	0	0.0217252	0.0204082	0	0.283237	IBC
A_16_P03065739	75503550	75503609	HMG20A	high-mobility group 20A	15	15q24.3	0.0612245	0	0.0217252	0.0204082	0	0.283237	IBC
A_16_P20315558	76879936	76879995	ADAMTS7	ADAM metallopeptidase with thrombospondin type 1 motif, 7	15	15q25.1	0.0816327	0.00806452	0.0231317	0.0408163	0	0.0790429	IBC
A_16_P03185773	79142002	79142061	DYNLRB2	dynein, light chain, roadblock-type 2	16	16q23.2	0.0408163	0.177419	0.0257138	0	0	1	NIBC
A_14_P115311	79393324	79393383	CDYL2	chromodomain protein, Y-like 2	16	16q23.2	0.0408163	0.177419	0.0257138	0	0	1	NIBC
A_14_P118468	79470650	79470709	AK093002		16	16q23.2	0.0408163	0.177419	0.0257138	0	0	1	NIBC
A_14_P124122	79595944	79596003	C16orf61	chromosome 16 open reading frame 61	16	16q23.2	0.0408163	0.177419	0.0257138	0	0	1	NIBC
A_16_P03186403	79623020	79623079	CENPN	centromere protein N	16	16q23.2	0.0408163	0.177419	0.0257138	0	0	1	NIBC
A_16_P20536892	79638217	79638276	ATMIN	ATM interactor	16	16q23.2	0.0408163	0.177419	0.0257138	0	0	1	NIBC
A_16_P20536952	79662390	79662449	C16orf46	chromosome 16 open reading frame 46	16	16q23.2	0.0408163	0.177419	0.0257138	0	0	1	NIBC
A_14_P100251	79676479	79676538	GCSH	glycine cleavage system protein H (aminomethyl carrier)	16	16q23.2	0.0408163	0.177419	0.0257138	0	0	1	NIBC
A_16_P03186637	79809340	79809399	PKD1L2		16	16q23.2	0.0408163	0.177419	0.0257138	0	0	1	NIBC
A_16_P20537434	79881932	79881991	BCMO1	beta-carotene 15,15'-monooxygenase 1	16	16q23.2	0.0408163	0.177419	0.0257138	0	0	1	NIBC
A_14_P133164	79945790	79945849	GAN	giant axonal neuropathy (gigaxonin)	16	16q23.2	0.0408163	0.177419	0.0257138	0	0	1	NIBC
A_14_P119999	83253375	83253434	C16orf44	chromosome 16 open reading frame 44	16	16q24.1	0.0816327	0.209677	0.0473896	0	0	1	NIBC
A_16_P20546039	83258435	83258494	AK057887	CDNA FLJ31635 fis, clone NT2RI2003420	16	16q24.1	0.0816327	0.209677	0.0473896	0	0	1	NIBC
A_14_P103228	83366240	83366299	USP10	ubiquitin specific peptidase 10	16	16q24.1	0.0816327	0.209677	0.0473896	0	0	1	NIBC
A_16_P20546646	83499168	83499227	CRISPLD2	cysteine-rich secretory protein LCCL domain containing 2	16	16q24.1	0.0816327	0.209677	0.0473896	0	0	1	NIBC
A_14_P102435	83598745	83598804	ZDHHC7	zinc finger, DHHC-type containing 7	16	16q24.1	0.0816327	0.209677	0.0473896	0	0	1	NIBC
A_16_P03192381	83681636	83681695	KIAA0513	KIAA0513	16	16q24.1	0.0816327	0.209677	0.0473896	0	0	1	NIBC
A_14_P128478	83698995	83699054	FAM92B		16	16q24.1	0.0816327	0.209677	0.0473896	0	0	1	NIBC
A_16_P20547246	83735082	83735141	LOC400548	hypothetical gene supported by BC040918	16	16q24.1	0.0816327	0.209677	0.0473896	0	0	1	NIBC
A_14_P126827	83876963	83877022	TMEM148	transmembrane protein 148	16	16q24.1	0.0816327	0.209677	0.0473896	0	0	1	NIBC
A_16_P03192731	83893446	83893505	AK098589		16	16q24.1	0.0816327	0.209677	0.0473896	0	0	1	NIBC
A_16_P03193335	84263921	84263980	KIAA0182	KIAA0182	16	16q24.1	0.0816327	0.209677	0.0473896	0	0	1	NIBC
A_14_P139805	84277139	84277198	GINS2	GINS complex subunit 2 (Psf2 homolog)	16	16q24.1	0.0816327	0.209677	0.0473896	0	0	1	NIBC
A_16_P20549008	84341580	84341639	C16orf74	chromosome 16 open reading frame 74	16	16q24.1	0.0816327	0.209677	0.0473896	0	0	1	NIBC
A_14_P119457	84388791	84388850	COX4NB	COX4 neighbor	16	16q24.1	0.0816327	0.209677	0.0473896	0	0	1	NIBC
A_14_P110646	84396489	84396548	COX4I1	cytochrome c oxidase subunit IV isoform 1	16	16q24.1	0.0816327	0.209677	0.0473896	0	0	1	NIBC
A_14_P103847	84508385	84508444	IRF8	interferon regulatory factor 8	16	16q24.1	0.0816327	0.209677	0.0473896	0	0	1	NIBC
A_14_P124091	84680399	84680458	CR627169		16	16q24.1	0.0816327	0.209677	0.0473896	0	0	1	NIBC
A_16_P40713499	84790238	84790297	LOC729464	hypothetical protein LOC729464	16	16q24.1	0.0816327	0.209677	0.0473896	0	0	1	NIBC
A_16_P20550397	84884464	84884523	LOC146513	hypothetical protein LOC146513	16	16q24.1	0.0816327	0.209677	0.0473896	0	0	1	NIBC
A_16_P03194351	84926102	84926161	DKFZp434O0320	hypothetical protein DKFZp434O0320	16	16q24.1	0.0816327	0.209677	0.0473896	0	0	1	NIBC
A_16_P03194363	84932819	84932878	BC043250		16	16q24.1	0.0816327	0.209677	0.0473896	0	0	1	NIBC
A_16_P03194591	85066817	85066876	AK091834		16	16q24.1	0.0816327	0.209677	0.0473896	0	0	1	NIBC
A_16_P03194610	85077404	85077463	LOC283904	hypothetical protein LOC283904	16	16q24.1	0.0816327	0.209677	0.0473896	0	0	1	NIBC
A_14_P107158	85102823	85102882	FOXF1	forkhead box F1	16	16q24.1	0.0816327	0.209677	0.0473896	0	0	1	NIBC
A_14_P124164	85147185	85147244	FLJ30679	hypothetical protein FLJ30679	16	16q24.1	0.0816327	0.209677	0.0473896	0	0	1	NIBC
A_16_P20551210	85156118	85156177	FOXC2	forkhead box C2 (MFH-1, mesenchyme forkhead 1)	16	16q24.1	0.0816327	0.209677	0.0473896	0	0	1	NIBC
A_16_P20551248	85166419	85166478	FOXL1	forkhead box L1	16	16q24.1	0.0816327	0.209677	0.0473896	0	0	1	NIBC
A_14_P133874	85171711	85171770	BC100027		16	16q24.1	0.0816327	0.209677	0.0473896	0	0	1	NIBC
A_14_P135996	75745591	75745650	KCNG2	potassium voltage-gated channel, subfamily G, member 2	18	18q23	0.142857	0.112903	0.609609	0.0612245	0	0.0217252	IBC
A_16_P03411408	75789214	75789273	PQLC1	PQ loop repeat containing 1	18	18q23	0.142857	0.112903	0.609609	0.0612245	0	0.0217252	IBC
A_16_P03468852	63507760	63507819	AL832049	---	19	19q13.43	0.0816327	0.00806452	0.0231317	0	0.00806452	1	IBC
A_16_P03468875	63533961	63534020	HKR2		19	19q13.43	0.0816327	0.00806452	0.0231317	0	0.00806452	1	IBC
A_16_P03468888	63544568	63544627	ZSCAN22	zinc finger and SCAN domain containing 22	19	19q13.43	0.0816327	0.00806452	0.0231317	0	0.00806452	1	IBC
A_14_P115663	63548928	63548987	A1BG	alpha-1-B glycoprotein	19	19q13.43	0.0816327	0.00806452	0.0231317	0	0.00806452	1	IBC
A_16_P21046706	63564952	63565011	ZNF497		19	19q13.43	0.0816327	0	0.00587859	0	0	1	IBC
A_16_P03468914	63570093	63570152	LOC116412	Hypothetical protein BC012365	19	19q13.43	0.0816327	0	0.00587859	0	0	1	IBC
A_14_P126307	63579911	63579970	BC029960		19	19q13.43	0.0816327	0	0.00587859	0	0	1	IBC
A_16_P03468952	63597127	63597186	RPS5	ribosomal protein S5	19	19q13.43	0.0816327	0	0.00587859	0	0	1	IBC
A_14_P133321	63603474	63603533	FLJ39005	Hypothetical protein FLJ39005	19	19q13.43	0.0816327	0	0.00587859	0	0	1	IBC
A_14_P120999	63619970	63620029	ZNF584	zinc finger protein 584	19	19q13.43	0.0816327	0	0.00587859	0	0	1	IBC
A_16_P03468992	63632479	63632538	AK096040	CDNA FLJ38721 fis, clone KIDNE2010052	19	19q13.43	0.0816327	0	0.00587859	0	0	1	IBC
A_16_P21046884	63641042	63641101	ZNF132	CDNA FLJ38721 fis, clone KIDNE2010052	19	19q13.43	0.0816327	0	0.00587859	0	0	1	IBC
A_16_P21046904	63648150	63648209	BX649129	CDNA FLJ38721 fis, clone KIDNE2010052	19	19q13.43	0.0816327	0	0.00587859	0	0	1	IBC
A_16_P41238285	63660947	63661006	ZNF324B	zinc finger protein 324B	19	19q13.43	0.0816327	0	0.00587859	0	0	1	IBC
A_14_P139899	63676549	63676608	ZNF324	zinc finger protein 324	19	19q13.43	0.0816327	0	0.00587859	0	0	1	IBC
A_14_P119894	63684340	63684399	ZNF446	zinc finger protein 446	19	19q13.43	0.0816327	0	0.00587859	0	0	1	IBC
A_14_P122611	63713358	63713417	SLC27A5	solute carrier family 27 (fatty acid transporter), member 5	19	19q13.43	0.0816327	0	0.00587859	0	0	1	IBC
A_14_P122731	63721815	63721874	ZNF499		19	19q13.43	0.0816327	0	0.00587859	0	0	1	IBC
A_14_P116219	63753853	63753912	TRIM28	tripartite motif-containing 28	19	19q13.43	0.0816327	0	0.00587859	0	0	1	IBC
A_14_P103295	63757587	63757646	CHMP2A	chromatin modifying protein 2A	19	19q13.43	0.0816327	0	0.00587859	0	0	1	IBC
A_14_P107127	63761016	63761075	UBE2M	ubiquitin-conjugating enzyme E2M (UBC12 homolog, yeast)	19	19q13.43	0.0816327	0	0.00587859	0	0	1	IBC
A_14_P107974	63784327	63784386	MGC2752	hypothetical LOC65996	19	19q13.43	0.0816327	0	0.00587859	0	0	1	IBC
A_14_P138833	37683612	37683671	APOBEC3A	apolipoprotein B mRNA editing enzyme, catalytic polypeptide-like 3A	22	22q13.1	0.244898	0.112903	0.0351885	0.0408163	0.016129	0.318091	IBC
A_14_P116091	37705310	37705369	APOBEC3B	apolipoprotein B mRNA editing enzyme, catalytic polypeptide-like 3B	22	22q13.1	0.244898	0.112903	0.0351885	0.0408163	0.016129	0.318091	IBC
